# Supplementary material for: High Molecular Weight Kininogen: A Review of the Structural Literature
Source: Int J Mol Sci. 2021 Dec 13;22(24):13370. doi: 10.3390/ijms222413370 (PMC8706920; doi:10.3390/ijms222413370)
Supplement: Supplementary file 1 [file ijms-22-13370-s001.zip]

Archive with 1 entries (1 files):
- ijms-1452635-supplementary.pdf
